# Supplementary material for: Red LED Light Acts on the Mitochondrial Electron Chain of Mammalian Sperm via Light-Time Exposure-Dependent Mechanisms
Source: Cells. 2020 Nov 26;9(12):2546. doi: 10.3390/cells9122546 (PMC7760120; doi:10.3390/cells9122546)
Supplement: Supplementary file 1 [file cells-09-02546-s001.zip]

Archive with 18 entries (18 files):
- Suppl File 3 - FCCP.avi
- Suppl Table 1 Description SPs.docx
- Suppl_Fig_1.tif
- Suppl_Fig_2.tif
- Suppl_Fig3_JC1_a.TIF
- Suppl_Fig3_JC1_b.TIF
- Suppl_Fig3_JC1_c.TIF
- Suppl_Fig4_HE_a.TIF
- Suppl_Fig4_HE_b.TIF
- Suppl_Fig4_HE_c.TIF
- Suppl_Fig5_H2_a.TIF
- Suppl_Fig5_H2_b.TIF
- Suppl_Fig5_H2_c.TIF
- Suppl_Fig6_Fluo3_a.TIF
- Suppl_Fig6_Fluo3_b.TIF
- Suppl_Fig6_Fluo3_c.TIF
- Suppl File 1 - Control.avi
- Suppl File 2 - Oligomycin A.avi
